# Supplementary material for: The seasonal investigation of Symbiodiniaceae in broadcast spawning, Acropora humilis and brooding, Pocillopora cf. damicornis corals
Source: PeerJ. 2022 Jun 14;10:e13114. doi: 10.7717/peerj.13114 (PMC9205303; doi:10.7717/peerj.13114)
Supplement: Supplemental Information 1 [file peerj-10-13114-s001.xlsx]

## Sheet: Sheet1
		Temperature (oC)	Light intensity (µmol m-2 s-1)
	2017-11-01	30.7133	98.7622
	2017-11-02	30.693	85.9801
	2017-11-03	30.6193	90.9093
	2017-11-04	30.6134	71.6306
	2017-11-05	30.5448	99.0913
	2017-11-06	30.5372	102.673
	2017-11-07	30.4583	107.762
	2017-11-08	30.2827	75.4487
	2017-11-09	30.4599	121.425
	2017-11-10	30.591	102.822
	2017-11-11	30.6442	126.99
	2017-11-12	30.512	157.52
	2017-11-13	30.4929	138.905
	2017-11-14	30.5678	101.069
	2017-11-15	30.6942	141.526
	2017-11-16	30.6899	115.365
	2017-11-17	30.6161	115.47
	2017-11-18	30.456	93.1233
	2017-11-19	30.4091	105.873
	2017-11-20	30.3858	98.6374
	2017-11-21	30.3886	85.9839
	2017-11-22	30.3834	93.3082
	2017-11-23	30.2769	53.2839
	2017-11-24	30.3828	147.322
	2017-11-25	30.6076	108.754
	2017-11-26	30.596	65.3766
	2017-11-27	30.6098	95.8537
	2017-11-28	30.5655	102.5
	2017-11-29	30.4266	101.298
	2017-11-30	30.2817	92.1806
	2017-12-01	30.0393	120.01
	2017-12-02	29.8476	88.6992
	2017-12-03	29.5928	76.5672
	2017-12-04	29.5532	89.7115
	2017-12-05	29.4624	81.049
	2017-12-06	29.2179	40.9589
	2017-12-07	28.9916	78.9998
	2017-12-08	28.9386	80.8736
	2017-12-09	28.9209	101.368
	2017-12-10	28.9001	79.5273
	2017-12-11	28.891	97.849
	2017-12-12	28.8473	100.509
	2017-12-13	28.839	108.076
	2017-12-14	28.7716	78.3865
	2017-12-15	28.6692	61.8387
	2017-12-16	28.4613	81.3991
	2017-12-17	28.124	69.697
	2017-12-18	27.9717	66.0194
	2017-12-19	28.0585	71.4058
	2017-12-20	28.2591	74.0177
	2017-12-21	28.3932	85.4993
	2017-12-22	28.4551	78.0122
	2017-12-23	28.3143	89.0668
	2017-12-24	28.2335	86.7414
	2017-12-25	28.4362	94.3609
	2017-12-26	28.4962	76.8626
	2017-12-27	28.5364	84.808
	2017-12-28	28.38	68.1512
	2017-12-29	28.1852	72.683
	2017-12-30	28.0384	64.1742
	2017-12-31	27.9613	63.1078
	2018-01-01	27.5053	81.4542
	2018-01-02	27.3046	96.6513
	2018-01-03	27.1612	74.7957
	2018-01-04	27.1981	85.3179
	2018-01-05	27.0343	49.6284
	2018-01-06	27.157	83.2827
	2018-01-07	27.4397	84.283
	2018-01-08	27.6038	94.4604
	2018-01-09	27.4562	75.1234
	2018-01-10	27.4357	84.8867
	2018-01-11	27.1714	98.4836
	2018-01-12	27.3106	96.6775
	2018-01-13	27.0767	114.039
	2018-01-14	26.9333	118.642
	2018-01-15	26.8967	116.492
	2018-01-16	26.9528	92.6123
	2018-01-17	27.0906	73.9735
	2018-01-18	27.2052	56.938
	2018-01-19	27.3648	55.1104
	2018-01-20	27.5085	36.8458
	2018-01-21	27.6222	50.3547
	2018-01-22	27.6129	37.1023
	2018-01-23	27.6735	32.2137
	2018-01-24	27.7663	66.1091
	2018-01-25	27.9119	57.5458
	2018-01-26	28.0158	49.7029
	2018-01-27	28.1734	77.1005
	2018-01-28	28.19	72.0577
	2018-01-29	28.223	56.2288
	2018-01-30	28.3468	68.8912
	2018-01-31	28.4479	47.645
	2018-02-01	28.4728	27.1664
	2018-02-02	28.4799	38.1162
	2018-02-03	28.2766	8.30903
	2018-02-04	28.0064	12.788
	2018-02-05	27.9818	31.4638
	2018-02-06	28.021	48.6932
	2018-02-07	28.0498	37.1499
	2018-02-08	28.1178	86.6182
	2018-02-09	28.1798	111.277
	2018-02-10	28.2478	70.7408
	2018-02-11	28.3107	46.3454
	2018-02-12	28.4088	54.194
	2018-02-13	28.3994	109.856
	2018-02-14	28.4151	85.5683
	2018-02-15	28.4677	90.7907
	2018-02-16	28.6363	106.781
	2018-02-17	28.7624	93.4357
	2018-02-18	28.7997	90.0314
	2018-02-19	28.7251	48.9266
	2018-02-20	28.7644	61.082
	2018-02-21	28.7966	65.6142
	2018-02-22	28.9554	77.1181
	2018-02-23	28.8409	20.3872
	2018-02-24	28.8028	43.7113
	2018-02-25	28.6301	108.175
	2018-02-26	28.7005	93.6845
	2018-02-27	28.7998	105.57
	2018-02-28	28.8454	83.9212
	2018-03-01	29.474	156.694
	2018-03-02	29.5074	162.951
	2018-03-03	29.571	176.317
	2018-03-04	29.548	128.753
	2018-03-05	30.628	129.915
	2018-03-06	29.2889	9.63748
	2018-03-07	29.6784	232.592
	2018-03-08	29.6418	155.988
	2018-03-09	29.6	230.699
	2018-03-10	29.5804	147.635
	2018-03-11	29.6566	226.398
	2018-03-12	29.6765	209.855
	2018-03-13	29.7936	193.202
	2018-03-14	29.8772	180.655
	2018-03-15	29.9735	145.461
	2018-03-16	30.0152	171.754
	2018-03-17	30.0363	223.12
	2018-03-18	30.0772	183.722
	2018-03-19	30.2284	261.239
	2018-03-20	30.2144	271.624
	2018-03-21	30.2975	159.703
	2018-03-22	30.4437	182.176
	2018-03-23	30.7459	268.63
	2018-03-24	30.7161	237.449
	2018-03-25	30.7723	280.939
	2018-03-26	30.9082	267.635
	2018-03-27	30.5875	60.0944
	2018-03-28	30.4487	179.377
	2018-03-29	30.435	208.982
	2018-03-30	30.6122	289.662
	2018-03-31	30.7673	295.011
	2018-04-01	30.6381	138.657
	2018-04-02	30.5855	160.465
	2018-04-03	30.5729	202.015
	2018-04-04	30.4412	148.766
	2018-04-05	30.3402	129.486
	2018-04-06	30.4318	226.35
	2018-04-07	30.5782	208.879
	2018-04-08	30.7439	285.85
	2018-04-09	30.8779	203.724
	2018-04-10	31.0408	233.401
	2018-04-11	31.1711	256.918
	2018-04-12	31.2463	245.659
	2018-04-13	31.3194	259.619
	2018-04-14	31.368	238.366
	2018-04-15	31.2567	275.285
	2018-04-16	31.1614	262.454
	2018-04-17	31.0827	258.819
	2018-04-18	31.1434	334.105
	2018-04-19	31.2208	341.975
	2018-04-20	31.2927	171.731
	2018-04-21	31.4519	334.551
	2018-04-22	31.5031	260.056
	2018-04-23	31.4754	175.258
	2018-04-24	31.6251	133.652
	2018-04-25	31.319	85.4108
	2018-04-26	31.3448	111.525
	2018-04-27	31.1323	44.988
	2018-04-28	31.137	53.0716
	2018-04-29	31.1792	66.208
	2018-04-30	31.2684	67.9115
	2018-05-01	31.1664	66.5387
	2018-05-02	31.2895	72.37
	2018-05-03	31.3455	61.8769
	2018-05-04	31.2946	39.6402
	2018-05-05	31.3955	40.7627
	2018-05-06	31.5232	38.3586
	2018-05-07	31.638	49.4886
	2018-05-08	31.6849	43.7405
	2018-05-09	31.7359	37.9922
	2018-05-10	31.8512	60.4756
	2018-05-11	31.8852	47.546
	2018-05-12	31.9407	55.5553
	2018-05-13	31.9834	36.7982
	2018-05-14	32.0807	47.5459
	2018-05-15	32.073	65.5867
	2018-05-16	32.1371	65.6981
	2018-05-17	32.1755	61.4309
	2018-05-18	32.1113	39.9189
	2018-05-19	32.0429	50.1257
	2018-05-20	32.0429	50.1257
	2018-05-21	31.919	48.6928
	2018-05-22	31.8337	48.5013
	2018-05-23	31.8721	47.3392
	2018-05-24	32.0131	64.5203
	2018-05-25	31.983	25.9228
	2018-05-26	31.7611	21.6552
	2018-05-27	31.7444	63.5009
	2018-05-28	31.881	42.467
	2018-05-29	31.7781	45.2638
	2018-05-30	31.5655	33.2236
	2018-05-31	31.5868	54.3291
	2018-06-01	31.9085	48.3102
	2018-06-02	31.489	22.9132
	2018-06-03	31.4848	56.654
	2018-06-04	31.4975	39.9034
	2018-06-05	31.4932	62.434
	2018-06-06	31.5017	47.4664
	2018-06-07	31.2893	20.4412
	2018-06-08	31.285	14.1447
	2018-06-09	31.1025	7.90064
	2018-06-10	31.1622	16.853
	2018-06-11	31.3615	20.8115
	2018-06-12	31.4805	27.9445
	2018-06-13	31.5784	42.4669
	2018-06-14	31.5187	31.0978
	2018-06-15	31.1745	15.4138
	2018-06-16	31.1577	65.3479
	2018-06-17	30.9504	24.0117
	2018-06-18	30.9376	40.3809
	2018-06-19	31.1369	57.1638
	2018-06-20	31.3362	70.7459
	2018-06-21	31.251	43.0876
	2018-06-22	31.3347	82.2474
	2018-06-23	31.3913	136.126
	2018-06-24	31.5061	178.481
	2018-06-25	31.6337	96.0158
	2018-06-26	31.2383	17.5606
	2018-06-27	31.2937	54.9027
	2018-06-28	31.2425	28.5978
	2018-06-29	30.9968	19.4899
	2018-06-30	30.959	7.72788
	2018-07-01	31.0138	16.2497
	2018-07-02	31.0941	50.7947
	2018-07-03	30.8533	16.7858
	2018-07-04	30.7433	10.833
	2018-07-05	30.9589	34.7412
	2018-07-06	31.1072	24.012
	2018-07-07	31.1196	9.9736
	2018-07-08	31.2133	16.284
	2018-07-09	31.3105	9.26346
	2018-07-10	31.387	5.70227
	2018-07-11	31.4465	13.6965
	2018-07-12	31.3657	4.34685
	2018-07-13	31.2468	2.98429
	2018-07-14	31.1918	7.64183
	2018-07-15	31.1788	15.7322
	2018-07-16	31.1449	87.7358
	2018-07-17	31.2639	114.439
	2018-07-18	31.319	57.7049
	2018-07-19	31.502	123.069
	2018-07-20	31.5188	83.9781
	2018-07-21	31.3573	71.4146
	2018-07-22	31.485	76.4308
	2018-07-23	31.5955	83.1274
	2018-07-24	31.4252	42.8144
	2018-07-25	31.1873	34.776
	2018-07-26	31.3686	63.0411
	2018-07-27	31.2683	91.5735
	2018-07-28	31.2978	59.4261
	2018-07-29	31.2553	67.4819
	2018-07-30	31.285	61.6681
	2018-07-31	31.2723	71.1734
	2018-08-01	31.0685	10.005
	2018-08-02	30.634	0.690064
	2018-08-03	30.3686	20.6792
	2018-08-04	30.2552	27.7755
	2018-08-05	30.2888	32.8095
	2018-08-06	30.3855	81.1952
	2018-08-07	30.3855	63.083
	2018-08-08	30.3181	44.9357
	2018-08-09	30.3983	107.321
	2018-08-10	30.5077	154.922
	2018-08-11	30.5077	128.992
	2018-08-12	30.6171	112.246
	2018-08-13	30.537	63.3418
	2018-08-14	30.4654	67.9819
	2018-08-15	30.3384	32.499
	2018-08-16	30.4275	57.701
	2018-08-17	30.5118	41.9862
	2018-08-18	30.5919	33.7926
	2018-08-19	30.693	80.954
	2018-08-20	30.6677	54.1819
	2018-08-21	30.6382	42.4519
	2018-08-22	30.699	36.4494
	2018-08-23	30.716	47.0752
	2018-08-24	30.7901	117.472
	2018-08-25	30.8196	65.1702
	2018-08-26	30.8914	83.0928
	2018-08-27	30.8618	78.8319
	2018-08-28	30.8829	58.9256
	2018-08-29	31.0776	69.8793
	2018-08-30	31.2301	51.2559
	2018-08-31	31.2511	32.2229
	2018-09-01	31.0982	12.4199
	2018-09-02	31.0307	5.91683
	2018-09-03	30.9716	4.46811
	2018-09-04	31.154	116.351
	2018-09-05	31.2428	118.8
	2018-09-06	31.196	62.6173
	2018-09-07	31.1963	40.537
	2018-09-08	31.2512	25.5298
	2018-09-09	31.4295	74.537
	2018-09-10	31.4592	87.3192
	2018-09-11	31.4337	90.6484
	2018-09-12	31.4168	98.963
	2018-09-13	31.1745	35.9317
	2018-09-14	31.1022	40.5546
	2018-09-15	30.9166	38.4673
	2018-09-16	31.0181	68.9825
	2018-09-17	31.0987	95.7888
	2018-09-18	30.8448	25.2192
	2018-09-19	30.377	0.8625
	2018-09-20	29.9827	1.27143
	2018-09-21	30.1757	43.1248
	2018-09-22	30.3561	48.5069
	2018-09-23	30.2845	5.83357
	2018-09-24	30.2005	19.6133
	2018-09-25	30.3059	36.8117
	2018-09-26	30.4528	35.9833
	2018-09-27	30.5033	40.5154
	2018-09-28	30.3181	14.8522
	2018-09-29	30.2255	20.1731
	2018-09-30	30.3015	40.9683
	2018-10-01	30.7307	44.8251
	2018-10-02	30.5118	34.0308
	2018-10-03	30.4065	16.861
	2018-10-04	30.3518	27.3238
	2018-10-05	30.2466	14.603
	2018-10-06	30.251	43.6956
	2018-10-07	30.2048	34.9262
	2018-10-08	29.9784	49.5155
	2018-10-09	29.7524	15.186
	2018-10-10	29.4937	16.6353
	2018-10-11	29.3645	13.9444
	2018-10-12	29.3353	25.9124
	2018-10-13	29.277	23.6351
	2018-10-14	29.2357	38.7089
	2018-10-15	29.4729	70.4551
	2018-10-16	29.5395	27.4558
	2018-10-17	29.3853	26.082
	2018-10-18	29.302	42.5851
	2018-10-19	29.3271	43.4883
	2018-10-20	29.4042	46.8948
	2018-10-21	29.332	38.3888
	2018-10-22	28.6611	163.698
	2018-10-23	29.8312	177.942
	2018-10-24	30.8017	187.658
	2018-10-25	30.807	141.458
	2018-10-26	30.44	179.459
	2018-10-27	30.48	159.608
	2018-10-28	30.62	107.731
	2018-10-29	30.7	147.117
	2018-10-30	30.79	112.949
	2018-10-31	30.807	122.227
