# Supplementary material for: The seasonal investigation of Symbiodiniaceae in broadcast spawning, Acropora humilis and brooding, Pocillopora cf. damicornis corals
Source: PeerJ. 2022 Jun 14;10:e13114. doi: 10.7717/peerj.13114 (PMC9205303; doi:10.7717/peerj.13114)
Supplement: Supplemental Information 2 [file peerj-10-13114-s002.xlsx]

## Sheet: Sheet1
		Zooxanthellae cell counted (4 reps)				Avg. cell	X diluton (11ml.)	Avg. cell/cm -2	SE
Acropora humilis	AHW1	18	22	20	24	21	577500	2310000
	AHW2	16	20	23	18	19.25	529375	2117500
	AHW3	12	22	18	24	19	522500	2090000
								2172500	69206.8
	AHS1	4	4	12	4	6	165000	660000
	AHS2	4	4	8	16	8	220000	880000
	AHS3	4	12	8	16	10	275000	1100000
								880000	127017
	AHR1	24	22	21	14	20.25	556875	2227500
	AHR2	19	21	19	20	19.75	543125	2172500
	AHR3	14	20	23	24	20.25	556875	2227500
								2.20917e+06	18333.3
Pocillopora Cf. damicornis	PW1	32	34	37	40	35.75	983125	3932500
	PW2	32	29	39	30	32.5	893750	3575000
	PW3	32	30	43	29	33.5	921250	3685000
								3.73083e+06	105715
	PS1	29	37	25	23	28.5	783750	3135000
	PS2	22	30	32	39	30.75	845625	3382500
	PS3	19	25	23	22	22.25	611875	2447500
								2.98833e+06	279696
	PR1	26	30	35	34	31.25	859375	3437500
	PR2	23	32	36	40	32.75	900625	3602500
	PR3	32	37	35	40	36	990000	3960000
								3.66667e+06	154207
